# Supplementary material for: Assessing the Effects of Landscape Change on the Occupancy Dynamics of the Greater White-Toothed Shrew Crocidura russula
Source: Life (Basel). 2022 Aug 14;12(8):1230. doi: 10.3390/life12081230 (PMC9409884; doi:10.3390/life12081230)
Supplement: Supplementary file 1 [file life-12-01230-s001.zip]

Archive with 1 entries (1 files):
- life-1855169-supplementary.pdf
